# Supplementary material for: Climate Change Influences via Species Distribution Shifts and Century‐Scale Warming in an End‐To‐End California Current Ecosystem Model
Source: Glob Chang Biol. 2025 Jan 6;31(1):e70021. doi: 10.1111/gcb.70021 (PMC11701712; doi:10.1111/gcb.70021)
Supplement: Supplementary file 5 — Appendix S5 [file GCB-31-e70021-s001.xlsx]

## Sheet: Sheet1
Time	Name	Fishery	FDP	FPO	FVV	SHC	YEL	BRF	FBP	FDD	FDC	FDO	DAR	FDF	FDE	FDS	BOC	POP	FDB	SHR	FMM	FMN	FVD	ARR	PET	FVS	FVT	ALB	BLF	FPL	JAC	FPS	SAR	ANC	HER	FVB	SHD	SHB	DOG	SHM	SHP	SSK	PIN	CSL	HSL	REP	WHB	GRA	WHT
365	Generic	midwcCEP	0	0	0	0	0	0	0	0	0	0	0	0	0	0	0	0	0	0	40627.4	0	0	0	0	0	0	0	0	0	0	0	0	0	0	9016.08	0	0	0	0	0	0	0	0	0	0	0	0	0
365	CoastalPelagicSanDiego	jigCEP	0	0	0	0	0	0	0	0	0	0	0	0	0	0	0	0	0	0	0	0	0	0	0	0	0	0	0	0	0	0	0.469034	64.9235	0	0	0	0	0	0	0	0	0	0	0	0	0	0	0
365	CoastalPelagicsLA	midwcFP	0	0	0	0	0	0	0	0	0	0	0	0	0	0	0	0	0	0	0	0	0	0	0	0	0	0	0	14205	0	0	1184.06	3.23955	0	0	0	0	0	0	0	0	0	0	0	0	0	0	0
365	CoastalPelagicsSantaBarbara	dredgeBFS	0	0	0	0	0	0	0	0	0	0	0	0	0	0	0	0	0	0	0	0	0	0	0	0	0	0	0	0.559689	0	0	44.8524	81.5905	0	0	0	0	0	0	0	0	0	0	0	0	0	0	0
365	CoastalPelagicsMonterey	netFD	0	0	0	0	0	0	0	0	0	0	0	0	0	0	0	0	0	0	0	0	0	0	0	0	0	0	0	0	0	0	196.935	2144.04	0	0	0	0	0	0	0	0	0	0	0	0	0	0	0
365	CoastalPelagicsSanFrancisco	netSH	0	0	0	0	0	0	0	0	0	0	0	0	0	0	0	0	0	0	0	0	0	0	0	0	0	0	0	0	0	0	0.46752	0	0	0	0	0	0	0	0	0	0	0	0	0	0	0	0
365	CoastalPelagicsColumbiaOregon	plineFVO	0	0	0	0	0	0	0	0	0	0	0	0	0	0	0	0	0	0	0	0	0	0	0	0	0	0	0	903.606	0	0	9896.96	5.82675	0	0	0	0	0	0	0	0	0	0	0	0	0	0	0
365	CoastalPelagicsColumbiaWashington	pseineFVO	0	0	0	0	0	0	0	0	0	0	0	0	0	0	0	0	0	0	0	0	0	0	0	0	0	0	0	140.23	0	0	3063.26	13.1925	0	0	0	0	0	0	0	0	0	0	0	0	0	0	0
365	N_WA_GroundfishTrawl	pseineFP	0	0	0	0	0	0	0	0	0	0	0	0	0	0	0	0	0	0	0	0	0	0	0	0	0	0	0	0	0	0	0	0	0	0	0	0	0	0	0	0	0	0	0	0	0	0	0
365	S_WA_GroundfishTrawl	trapBMS	338.53	1.05035	0.0651889	0	0.0153284	0	0	8.41159	60.6383	62.1511	9.10077	48.3575	0.075285	20.3883	0.159367	5.09622	0.576404	0	4.00308	119.167	14.8528	246.802	147.034	49.4087	0	0	0	0.0439303	0	0.5292	0.0013936	0	0.0150411	0.276318	2.02783	7.86254	22.5014	0	0	79.3943	0	0	0	0	0	0	0
365	Astoria_GroundfishTrawl	trapFD	2808.77	1.96614	0.00795681	0	0.0265361	0	0	21.1143	115.032	304.188	32.3561	632.934	0.751765	233.297	0.109591	17.1653	12.5741	0.0458164	29.1559	614.628	34.3054	1529.32	838.751	205.26	0	0	0	0.17736	0.0721617	1.61796	0.837512	0.0028335	0.329319	0.168018	9.3073	53.5015	145.55	0	0.13872	621.767	0	0	0	0	0	0	0
365	Tillamook_GroundfishTrawl	dtrawlBMS	0	0	0	0	0	0	0	0	0	0	0	0	0	0	0	0	0	0	0	0	0	0	0	0	0	0	0	0	0	0	0	0	0	0	0	0	0	0	0	0	0	0	0	0	0	0	0
365	Newport_GroundfishTrawl	dtrawlCEP	739.072	0.13698	0.000106269	0	0.0471865	0	0	7.96182	43.4555	131.505	24.7182	50.7236	0	3.7005	0	8.6376	0.0224747	0	5.37019	308.635	3.82205	228.899	233.039	2.79821	0	0	0	0.00100821	0	0.00625134	0.000195971	0	0.000151591	0.070661	0.994105	5.55866	19.3177	0	0	125.701	0	0	0	0	0	0	0
365	Coos Bay_GroundfishTrawl	dtrawlFD	742.705	1.28941	0	0	0.0122802	0	0	77.1697	131.404	107.357	31.7511	112.419	0	0.772555	0	2.36928	1.18908	0.000652263	6.54864	309.669	4.38928	173.923	347.229	9.38142	0	0	0	0	0	0.00381781	0.000272456	0	0.00187934	0.0206504	0.988928	10.8623	8.74666	0	0	113.725	0	0	0	0	0	0	0
365	Brookings_GroundfishTrawl	dtrawlFDB	783.02	0.0333362	0.00014802	0	0.0128036	0	0	21.6279	109.323	99.7415	7.44338	61.9927	0	0.0111485	0	0.149025	0	0	8.12538	244.658	0.486857	56.2123	52.7016	0.953188	0	0	0	0	0	0.000120533	8.08034e-05	0	0	0.0100937	0.0828264	4.3509	2.27315	0	0	60.4408	0	0	0	0	0	0	0
365	Crescent City_GroundfishTrawl	dtrawlFDO	33.198	0	0	0	0	0	0	0.291896	7.07419	10.305	0.0015285	5.31309	0	0	0	0	0	0	0.0236812	16.1155	0.00710295	3.37747	0.0136997	0	0	0	0	0	0	0	4.70172e-05	0	0	0	0	0.409666	0	0	0	1.73845	0	0	0	0	0	0	0
365	Eureka_GroundfishTrawl	midwcFD	1247.78	0.547414	0	0.00811707	0	0	0	41.2977	240.175	178.45	2.1889	103.139	0.00361103	1.45205	0.0320996	0.0607058	2.63345	0.000383088	7.50412	361.457	10.2965	117.895	239.238	18.6998	0	0	0	0.000614947	0.00501081	0.0181993	0.000127181	0	0	0.266089	1.2293	15.0843	19.424	0	0	132.831	0	0	0	0	0	0	0
365	Fort Bragg_GroundfishTrawl	dseineFDB	478.765	0.738433	12.7712	0.0309261	0.00504282	0	0	45.4087	227.374	146.385	1.45666	37.1764	0.119849	325.412	7.45431	0.00988151	13.8968	0.308598	23.5597	277.602	1.71118	52.502	104.9	11.5518	0	0	0	0	0.0197161	2.45263	0.000109785	0	0.0220378	0.00947327	1.45255	34.9381	7.00631	0	0.0807955	71.7465	0	0	0	0	0	0	0
365	Bodega Bay_GroundfishTrawl	dlineFD	0	0	0	0	0	0	0	0	0	0	0	0	0	0	0	0	0	0	0	0	0	0	0	0	0	0	0	0	0	0	0	0	0	0	0	0	0	0	0	0	0	0	0	0	0	0	0
365	San Francisco_GroundfishTrawl	dlineFVS	283.475	0.0928006	3.29199	0.121314	0.00367692	0	0	0.424606	66.2309	19.8811	0.0215148	104.567	0	65.5685	3.18746	0.000757442	0.980041	0.192819	5.0732	68.3674	65.6818	0.979518	93.1931	3.11706	0	0	0	0	0	0.293208	0.000994394	0	0	0.0157739	0.383622	4.78686	10.4708	0	0.10157	50.833	0	0	0	0	0	0	0
365	Monterey_GroundfishTrawl	dlineSH	121.521	0.000825107	0.0201471	0.0262985	0	0	0	64.1657	58.0592	31.4912	0.264954	19.6681	0.00224958	1.78476	0.41207	0	0.0513051	0.0224903	0.715282	52.1729	0	0.318621	22.6862	0.128093	0	0	0	0	0	0	0	0	0	0	1.45271	2.30724	1.08424	0	0	9.93062	0	0	0	0	0	0	0
365	Morro Bay_GroundfishTrawl	diveBG	108.293	0.00123843	0.0101818	0.0276789	0	0	0	1.13259	57.4327	59.75	0.0886346	4.45396	0.00117766	5.23	0.762215	0.000378843	1.16741	0.0746145	1.2148	10.4491	0.27872	0	38.4534	1.62635	0	0	0	0	0	0	0	0	0	0	2.56017	3.52796	0.181313	0	0	19.4095	0	0	0	0	0	0	0
365	Santa Barbara_GroundfishTrawl	pseineFVS	0	0	0	0	0	0	0	0	0	0	0	0.130586	0.0370776	0.0389822	0.00129898	0	0	0.168983	0	0	18.6849	0	0	0	0	0	0	0	0	0	0	0	0	0	0	0	0	0	0.0539227	0.439744	0	0	0	0	0	0	0
365	Los Angeles_GroundfishTrawl	cullPIN	0	0	0	0	0	0	0	0	0	0	0	0	0	0	0	0	0	0	0	0	0.194734	0	0	0.0133045	0	0	0	0	0	0	0	0	0	0	0	0	0	0	0	0.0463146	0	0	0	0	0	0	0
365	NONE	REC	0	0	0	0	0	0	0	0	0	0	0	0	0	0	0	0	0	0	0	0	0	0	0	0	0	0	0	0	0	0	0	0	0	0	0	0	0	0	0	0	0	0	0	0	0	0	0
365	San Diego_GroundfishTrawl	ptrawlPWN	0	0	0	0	0	0	0	0	0	0	0	0	0	0	0	0	0	0	0	0	0	0	0	0	0	0	0	0	0	0	0	0	0	0	0	0	0	0	0	0	0	0	0	0	0	0	0
365	Mexico	dtrawlFBP	0	0	0	0	0	0	0	0	0	0	0	213.579	59.7562	0	0	0	0	1.69499	0	0	0	0	0	0	307.084	0	0	0	0	0	0	0	0	0	0	1.9563	0	0	3404.04	121.266	0	0	0	0	0	0	0
365	Canada	midwcZL	1160.86	508.187	0	0	1.52833	0	0	14.1381	295.636	552.966	58.6877	314.63	0.178319	3523.75	29.1072	692.824	0	273.845	16636	354.477	884.522	8329.92	487.827	391.282	6592.21	0	0	0	0.337285	0	0	0	20.1314	535.745	0.0702196	99.1834	237.99	0	0	170.562	0	0	0	0	0	0	0
365	CoastalPelagicsCoastalWashington	trapFDE	0	0	0	0	0	0	0	0	0	0	0	0	0	0	0	0	0	0	0	0	0	0	0	0	0	0	0	396.698	0	0	9057.74	29.2486	0	0	0	0	0	0	0	0	0	0	0	0	0	0	0
365	CoastalPelagicsSPugetSound	dlineFDE	0	0	0	0	0	0	0	0	0	0	0	0	0	0	0	0	0	0	0	0	0	0	0	0	0	0	0	0	0	0	0	0	0	0	0	0	0	0	0	0	0	0	0	0	0	0	0
365	CoastalPelagicsNPugetSound	netFDE	0	0	0	0	0	0	0	0	0	0	0	0	0	0	0	0	0	0	0	0	0	0	0	0	0	0	0	0	0	0	0	0	0	0	0	0	0	0	0	0	0	0	0	0	0	0	0
365	CoastalPelagicsMexico	midwcPWN	0	0	0	0	0	0	0	0	0	0	0	0	0	0	0	0	0	0	0	0	0	0	0	0	0	0	0	509.722	0	0	1467.12	991.205	0	0	0	0	0	0	0	0	0	0	0	0	0	0	0
365	CoastalPelagicsCanada	mowMA	0	0	0	0	0	0	0	0	0	0	0	0	0	0	0	0	0	0	0	0	0	0	0	0	0	0	0	0	0	0.716809	0.0333415	0	0	0	0	0	0	0	0	0	0	0	0	0	0	0	0
365	N_WA_Generic	NWAGeneric	0.54401	0.0520215	0	0	0	0.0579423	0	330.303	0.0077585	1.52351	0.00405662	0	0	0.293298	0.0618635	0	0.0138753	0	0	162.612	19.9991	0	0.114478	1.49686	0	61.6063	0	0	0	0	0	0	0	135.168	0	0	32.4631	0	0	10.2046	0	0	0	0	0	0	0
365	S_WA_Generic	SWAGeneric	0.275731	1.39468	1.37771	0	0.0714142	0	0	728.636	0.628204	9.16431	0.580385	28.7683	0	90.7767	0.0018308	3.66493	0.0762893	0	6763.28	370.774	30.7384	6.79262	1.30971	5.0374	0	12982.4	0	524.28	236.745	277.515	12180.6	44.6686	0.723316	225.378	0.105904	0.956058	111.147	0	0.089931	8.70128	0	0	0	0	0	0	0
365	Astoria_Generic	AstoriaGeneric	0.911656	1.45169	0.0573094	0	0	0.0825514	0	275.216	0.256785	1.51717	1.55749	28.8922	0	577.778	0.276296	2.23238	0.206016	0	10092.6	325.884	10.983	3.58073	0.836863	3.62777	0	2028.4	0	1171.88	328.103	272.031	10306.9	6.18887	0.137106	29.0191	0	0.256492	34.2172	0	0	3.70063	0	0	0	0	0	0	0
365	Tillamook_Generic	TillamookGeneric	0	0.158539	0	0	0.0546475	20.048	0	0	0	0	0	0	0.0111116	0.414605	0	0	0	0.70941	0	7.59717	5.19664	0	0	16.6577	0	203.869	0	0	0	0	0	0	0	57.3965	0	0	0.00258082	0	0	0.301424	0	0	0	0	0	0	0
365	Newport_Generic	NewportGeneric	1.13748	0.709	0.587971	0	0.0630484	11.2511	0.0311712	411.874	5.46541	6.20648	3.41563	34.2192	0.0017026	121.029	0.185691	0.233407	0.104964	1.05606	13395	902.746	79.629	8.52964	104.089	14.5088	0	3839.33	0.554899	5.45461	20.6844	418.658	0.00336211	0.00836186	0.456653	178.351	0.166601	1.3374	10.0479	0	16.2165	7.95519	0	0	0	0	0	0	0
365	Coos Bay_Generic	CoosBayGeneric	1.79608	0.118024	3.14664	0	0.414477	7.07049	0.0244005	555.397	0.17337	1.2356	2.5336	31.1874	0.024192	1.0105	0	0.0690522	0.280218	1.28538	21.6013	414.363	22.1837	14.7939	0.484334	21.1693	0	1569.32	0	0	0	153.56	0	0.00187045	0.0843495	587.432	0	0.409933	2.36589	0	0.00340067	4.64063	0	0	0	0	0	0	0
365	Brookings_Generic	BrookingsGeneric	0.240442	2.42198	0.165817	0	4.42238	85.5942	0	60.688	0.938939	0.391904	1.59263	3.76156	0.475072	3.83021	0	0.122814	0.149567	32.3572	2.06491	265.707	4.84538	1.21929	0.0551053	111.679	0	182.519	0	0	0	4.07381	0	0	0.00776809	126.567	0	0.673164	1.58634	0	0	2.8833	0	0	0	0	0	0	0
365	Crescent City_Generic	CrescentCityGeneric	0.0278075	0.446536	0	0	0.510021	31.1612	0	0.206636	0.060892	0.114716	0.126898	2.75391	0.00425534	1.07037	0.00377498	0	0.115156	4.95864	7.6521	84.1166	0.429538	0.315984	0.0281887	7.94651	0	83.7258	0	0	0	12.2437	0	0	0.012237	18.2429	0	0	0.037935	0	0	0.0274343	0	0	0	0	0	0	0
365	Eureka_Generic	EurekaGeneric	0.0491265	0	0	0	0	2.53518	0	261.258	0.00806513	1.01702	0.0801477	4.09026	0	0.424638	0	0	0.0669218	0.751681	0.0175596	83.5293	0.0327889	0.425953	0.0782567	1.71324	0	58.1496	0	0	0	218.578	0	0	0.00993133	191.639	0	0.0283453	0.0894331	0	0	0.928907	0	0	0	0	0	0	0
365	Fort Bragg_Generic	FortBraggGeneric	0.382138	0.572783	0	0.0080295	0.439911	0.802965	0	7.13355	0.0361028	7.48523	0.404279	0.00112965	0	1.95602	0.00336411	0	0.935807	1.75049	0	365.785	0.209947	0.127852	0.0194281	11.1295	30.1357	33.7775	0.865994	0	0	1.47001	0	0	0	1053.74	6.65093	1.01751	6.08425	0	7.44043	6.56755	0	0	0	0	0	0	0
365	Bodega Bay_Generic	BodegaBayGeneric	0.0267805	0.00545373	0	0	0	0.434013	0	66.1553	0	5.51445	0	0.00102375	0.00504024	0.612683	0.0235732	0	0.486512	0.379518	0	90.4773	0.483069	0.114107	0	1.22988	0	8.47238	0	0	0	0.0085357	0	0	0.0318623	475.681	0	0.454181	0.0436888	0	0	2.69597	0	0	0	0	0	0	0
365	San Francisco_Generic	SanFranciscoGeneric	0.114459	2.46338	0	0	0.00535164	3.15618	0	0.0237419	0.0323127	1.39763	0	0.42227	0.838534	2.07525	0.0866186	0	1.44927	6.92228	0	84.722	20.9979	0.00142218	0	7.21956	98.683	53.389	0.127342	0	0	0.168344	0.472842	0.00179833	2177.95	821.024	0.342531	0	0.595019	0	0.222154	1.48673	0	0	0	0	0	0	0
365	Monterey_Generic	MontereyGeneric	0.818759	0.227422	0	0	0	0.788969	0	30.0007	1.35732	17.5647	0.00315243	2.97838	1.13279	5.00115	0.836974	0	1.68015	2.53869	0.0083636	154.062	23.6385	0.000960283	0.0393634	17.8358	0.024865	45.3464	0	0.102221	0	6.06807	191.827	2190.07	0.0292839	219.998	5.1589	0.204231	0.169706	0	0.0137417	5.79908	0	0	0	0	0	0	0
365	Morro Bay_Generic	MorroBayGeneric	1.21411	0.596767	0	0	0	4.20757	0	383.97	5.78069	73.4809	0.0105986	0.319713	0.0262846	8.69417	0.229475	0	20.2472	28.2496	0.0451502	622.251	6.39137	0.00191073	0.203914	47.6898	6.70982	9.56627	2.41066	0	0	0.412172	0	0	0	51.4325	1.20009	0.857638	1.64104	0	4.62576	4.77786	0	0	0	0	0	0	0
365	Santa Barbara_Generic	SantaBarbaraGeneric	0.239353	0	0	0	0	0	0	91.5813	2.00887	52.3096	0	1.74026	1.03987	8.74924	1.59025	0.000416414	0.447178	4.73923	0	284.314	36.3512	0	0.296395	9.74027	10.6497	1.64298	1.04009	0.555291	0.0417736	0.00301114	46.7867	84.5671	0	1.69958	0	0	0.076042	0	16.8337	2.71403	0	0	0	0	0	0	0
365	Los Angeles_Generic	LosAngelesGeneric	0.191694	0	0	0	0	0	0	46.4529	5.65672	39.096	0	5.42549	0.223071	1.36987	1.23295	0	0.0255315	0.725163	0.0113752	92.7089	6.89222	0	0.00240039	0.41476	6.32607	49.0161	0.928865	12770.3	1057.26	2.2071	1204.93	4.43426	0	0	0.0421581	1.34735	0.14594	0	7.68805	6.89231	0	0	0	0	0	0	0
365	San Diego_Generic	SanDiegoGeneric	0.185061	0	0	0	0	0	0	20.4345	8.3182	54.8477	0	2.03365	0.0707474	2.11798	0.163891	0	0.209217	0.484078	0	79.5814	8.49137	0	0.0125248	0.846765	95.1473	0.319635	2.41555	0.226191	0.729399	0	0.469341	65.8714	0	0	2.34891	2.80431	0.153258	0	66.253	3.46296	0	0	0	0	0	0	0
365	TribalTrawl	TribalTrawl	86.2604	1.72436	0.0162028	0	0.00916361	0	0	0	0.00446608	18.8154	0.00403935	184.122	0.00193213	342.782	0	0.017315	0.031452	0	1613.51	4.0407	0.167779	2.6194	145.489	54.3586	0	0	0	0.153568	0.0064179	0.467074	0.00187071	0	0.00196762	2.79332	0	0	22.9495	0	0	62.8976	0	0	0	0	0	0	0
365	TribalNonTrawl	TribalNonTrawl	1.45355	1.61808	0	0	0.358914	0.0102428	0	25.9606	0.170793	8.5945	0.0181567	0.601644	0	4.77529	0.0607063	0.00412592	0.0224533	0	0	613.562	134.466	0	0.553794	7.92154	0	0.133743	0	0.306971	0.00133416	0	244.22	0	0	444.738	0	0	0.00517318	0	0	10.7299	0	0	0	0	0	0	0
365		ExtraFleetA	0	0	0	0	0	0	0	0	0	0	0	0	0	0	0	0	0	0	0	0	0	0	0	0	0	0	0	0	0	0	0	0	0	0	0	0	0	0	0	0	0	0	0	0	0	0	0
365		ExtraFleetB	0	0	0	0	0	0	0	0	0	0	0	0	0	0	0	0	0	0	0	0	0	0	0	0	0	0	0	0	0	0	0	0	0	0	0	0	0	0	0	0	0	0	0	0	0	0	0
[truncated: 27 more columns]
